# Supplementary material for: Facile Synthesis of Ce-MOF for the Removal of Phosphate, Fluoride, and Arsenic
Source: Nanomaterials (Basel). 2023 Nov 29;13(23):3048. doi: 10.3390/nano13233048 (PMC10707913; doi:10.3390/nano13233048)
Supplement: Supplementary file 1 [file nanomaterials-13-03048-s001.zip]

Archive with 1 entries (1 files):
- nanomaterials-2721232-supplementary.pdf
